# Supplementary material for: MnO2 Nanoparticles Decorated PEDOT:PSS for High Performance Stretchable and Transparent Supercapacitors
Source: Nanomaterials (Basel). 2024 Jun 24;14(13):1080. doi: 10.3390/nano14131080 (PMC11243227; doi:10.3390/nano14131080)
Supplement: Supplementary file 1 [file nanomaterials-14-01080-s001.zip]

Archive with 1 entries (1 files):
- nanomaterials-3045161-supplementary.pdf
